# Supplementary material for: Preoperative cervical sagittal alignment parameters and their impacts on myelopathy in patients with cervical spondylotic myelopathy: a retrospective study
Source: PeerJ. 2017 Nov 9;5:e4027. doi: 10.7717/peerj.4027 (PMC5682098; doi:10.7717/peerj.4027)
Supplement: Data S1 [file peerj-05-4027-s001.xls]

## Sheet: Sheet1
Gender	Age	CL	SVA	T1S	TIA	NT	mJOA
male	37	-22	3.1	4	64	60	15
male	72	-20	7	35	95	60	10
male	52	-19	4	12	73	61	23
female	36	-19	3.6	13.4	63.4	50	20
female	49	-13	2.8	7	60	53	17
female	64	-11	2.5	11	61	50	11
female	69	-9.1	3.3	17.4	84.1	66.7	10
male	62	-9	3.9	14	78	64	11
female	41	-9	2.8	14	69	55	23
male	56	-8	1.1	17	72	55	18
male	64	-5	2.9	10	70	60	15
female	48	-5	2.4	17	94	77	20
male	37	-3	4	20	73	53	13
male	33	-2	2.6	8	53	45	24
male	43	-2	1.8	25	83	58	24
male	66	0	1	7.3	51.3	44	15
male	44	0	1.3	14	71	57	19
female	61	0	2.2	15	75	60	19
male	64	0	3	17.7	76.6	58.9	21
female	68	0	3.6	25.2	81.4	56.2	14
female	37	0	2.4	28	90	62	24
male	65	0	2.6	41	73.41	32.73	5
female	66	0.8	2.5	23	79.3	56.3	15
male	54	1	1.8	20.1	91.9	71.8	13
male	58	1.2	1.1	18.5	74.5	56	20
female	67	1.9	2.8	17.7	62.3	44.6	16
male	47	2	2.1	14	64	50	19
female	57	2	2.8	17	77	60	10
male	52	2	1.5	22	74	52	11
male	34	2	2.4	26	85	59	5
male	64	2	3.4	26	81	55	9
female	50	2	2.5	28	86	58	16
female	51	2.1	4.5	22.7	80.1	57.4	18
male	59	2.1	0.8	22.8	73.9	51.7	16
male	47	2.1	1	24	82.6	58.6	17
female	32	2.6	2	38.8	60.71	22.57	21
female	43	2.7	-0.5	11.3	57.8	46.5	24
male	41	3	1.1	21	83	62	18
female	39	3	2.1	28	87	59	20
male	47	3.3	2.9	21.5	96	74.5	20
male	42	3.3	0.7	21.6	83.1	61.5	12
female	62	3.45	1.4	48.81	70.42	22.81	8
female	58	4.3	1	15.5	91.5	76	19
female	75	4.39	2.1	51.02	73.36	22.96	10
female	57	4.4	3.1	12	104	92	13
male	69	4.5	2	10.3	85.8	75.3	10
male	44	4.5	0.8	21.2	83.2	62	13
male	53	4.5	2.5	22.6	83	60.4	20
male	67	4.5	0.7	26.5	90	63.5	14
female	51	4.8	1	12	70.1	58.1	13
male	51	5	-0.2	12.9	60	47.1	23
female	56	5	2	15	65	50	14
female	40	5	2.4	20	77	57	23
female	68	5	2.3	28	82	54	20
male	65	5.2	1.2	19.5	71.7	52.2	14
female	69	5.55	0.7	63.85	84.43	20.45	18
male	69	5.66	4.4	47.25	72.88	26.51	2
male	64	5.98	1.8	55.57	74.25	18.8	10
male	66	6	1.5	15	69	54	17
female	54	6	1.9	32.3	80.1	47.8	14
male	62	6.1	2	12	47	45	14
male	69	6.5	2	24.5	99.5	74	8
male	42	6.9	1.9	17	83.5	66.5	15
female	62	6.97	2.2	44.34	66.92	22.24	19
female	49	7	2.7	6	60	59	15
female	45	7	0.6	19	95	76	15
female	47	7	0.5	20	74	54	24
female	51	7	0.2	20	79	59	20
female	60	7	2	21	90	69	18
female	47	7	1.2	22	71	49	15
female	51	7	1.2	26	85	59	10
female	72	7.04	0.6	60.28	76.98	17.73	7
male	46	7.1	1.5	20	77	57	13
female	39	7.1	2.7	21	47	23	21
male	57	7.5	2.5	16.5	83.2	66.7	14
male	69	7.5	1.9	22.5	81.5	59	17
male	37	7.7	1.5	20.8	69.8	49	15
female	49	8	2	12.9	76.5	61	11
male	51	8	1.6	34	97	63	14
male	48	8.2	3.6	22.9	72.3	49.4	20
male	58	8.3	2.5	26.3	71.2	44.9	12
male	53	8.4	3.6	20.1	78.8	58.7	14
male	41	8.6	1.2	20.5	80.5	60	24
male	43	8.69	1.6	44.9	82.9	36.67	23
male	74	8.95	1.2	30.54	52.4	22.06	12
male	59	9	2	15.7	65.6	50.9	14
female	47	9	1.6	16	78	62	15
male	55	9	1.7	17.3	79.4	62.1	17
female	48	9	0.6	21	78	57	20
female	51	9	2.3	23	86	63	13
male	58	9	1.9	27	87	60	17
male	48	9.1	1.9	25	76.6	51.6	20
female	48	9.5	3.3	25.7	76.3	50.6	14
female	53	10	0.9	19	83	64	22
female	72	10	2.2	20	80	60	16
male	44	10	1.1	21	72	51	13
male	48	10	1.4	22	67	45	22
female	54	10	1.5	23	80	57	22
male	44	10	1	24	84	60	6
male	51	10	1.1	24	81	57	24
male	56	10	1.7	25	78	53	24
male	55	10	2.5	29	101	71	18
male	38	10	1.6	29	79	50	18
male	63	10.4	0.2	16	89	72	24
female	50	10.5	1.3	10.5	69.4	58.9	17
male	53	10.5	1.8	23.2	85	61.8	20
male	57	10.5	2.9	24.5	82.5	58	13
male	44	10.7	2.5	17	62.3	40	13
female	55	11	3.1	16.5	75	58.5	18
female	62	11	1.7	19	72	53	22
female	55	11	1.1	25	74	49	16
male	29	11.5	1.4	19.8	85.5	65.7	17
male	55	11.5	0.5	22.5	82	59.5	21
male	50	11.8	0.2	15.8	89.3	73.5	19
female	36	11.9	1.7	14.2	76.2	58.9	9
male	53	12	0.7	14	85	68	20
male	72	12	1.3	16	68	52	17
female	55	12	2.8	20	88	68	15
male	40	12	1.6	25	80	55	23
male	36	12	1	27	80	62	18
male	61	12	3.9	35	88	53	10
male	53	12.01	0.5	51.07	75	21.88	13
male	59	12.4	0.4	22	77.2	55.2	23
female	65	12.5	2.1	20.8	77.4	55.6	20
male	55	12.76	2.8	47.79	75.01	27.11	15
male	37	12.8	1.8	22.5	66.5	44	19
male	49	12.8	0.5	40.44	65.49	24.01	22
male	45	13	1.4	23	72.1	59.1	18
male	48	13	1.7	24	83	59	10
male	68	13	2.7	29	88	59	15
male	54	13	0	30.7	87.5	56.8	21
male	53	13	1.3	67.9	87.3	19.4	18
female	50	14	2.8	15.2	92.3	77.1	18
female	57	14	0.8	18	72	54	23
male	56	14	1.6	22	84	62	17
male	42	14	2.6	24	81	57	14
male	46	14	2	35	91	56	19
male	72	14	4.2	40	90	50	15
male	53	14.1	3.7	22.7	80.7	58	12
male	54	14.8	1.7	18.5	76.2	57.7	17
male	60	15	2.5	18.5	70	51.5	16
male	66	15	1.4	20	89.7	54	18
male	56	15	2.8	26	85	59	16
female	57	15	1.5	27	90	63	10
male	55	15	2.9	33	82	49	11
male	63	15.6	0	15.6	82.4	66.8	18
male	42	15.7	-0.5	22.3	82.5	60.2	25
male	64	15.73	1.5	53.09	78.22	24.17	19
female	47	15.8	0.7	21.3	85.7	64.4	18
male	71	16	2.1	10.2	48.3	40.1	21
female	76	16	0	25	73	48	14
male	43	16	4.4	38	89	51	15
male	58	16.7	3.2	28.2	82.5	54.3	14
male	48	17	-0.6	16	81	65	22
male	56	17	1.3	24	74	50	17
male	54	17	2.1	31	85	54	24
male	38	17	0.3	32.2	87	45	10
female	66	17.3	1.8	23.1	82.9	59.8	5
female	55	17.58	0.5	47.86	75.23	27.08	14
male	42	18	1.6	28	84	56	14
male	55	18	2.2	30	85	55	22
female	68	18	0.8	32	85	53	14
male	72	18.1	1.6	21.7	93.8	71.1	11
male	40	18.3	2.8	37.7	90	52.3	22
female	44	18.4	0.2	15	75	60	21
female	69	18.5	0.6	31.9	97.8	65.9	9
male	68	19	3.6	27	71	44	10
female	65	19	1.7	27	85	58	23
female	59	19	0.8	30	85	55	25
male	52	19	3.2	35	91	52	23
male	53	19.1	1.9	23.4	86.5	63.1	25
female	64	19.8	0.8	24.9	71.2	42	14
male	51	20	0.9	32	90	58	12
male	49	20.1	2.5	14.7	70.1	55.4	20
male	54	20.1	0.2	19.5	67.7	48.2	18
female	69	20.91	1	49.74	73.79	24.93	10
female	44	21.7	0.8	8.2	60.1	53.4	22
male	64	22	-0.2	21	76	55	11
male	60	22	0.7	30	93	63	19
female	57	22.8	0	20	88	68	18
female	53	23	1.5	23	81	58	24
male	47	23	1.8	24	84	60	23
male	59	23	0.6	28	84	56	14
male	60	23	1.1	33	84	51	18
female	40	24	0	23	79	57	18
female	46	24	0.4	25	86	61	16
male	52	25	0	22.2	94.8	72.6	15
male	70	25	2.1	25	89	64	9
male	56	25	2.1	26	81	54	16
female	69	25	1.2	33	81	48	19
male	53	25.4	2.3	20.6	89.2	68.6	14
male	56	26	-0.4	28	76	48	20
male	63	26.8	2.1	18.3	77.4	59.1	23
male	59	27.3	-0.6	23.1	82	58.9	20
male	54	27.5	1	31.9	91.9	61	21
male	70	28	2.8	35	85	50	16
male	51	29	0.9	20.5	83.8	63	12
female	55	29	3	35	75	40	8
male	63	29.3	0.5	24.5	81.8	62.4	21
male	59	30	2	30	87	57	15
male	56	30	0.6	32.6	84.4	51.8	17
male	53	30.1	2.3	23.1	80.9	47.2	19
male	57	31	1.9	33	88.5	55.5	22
female	46	31.9	0.2	23	89	68	18
male	65	32	2.4	38	96	58	21
male	67	32.4	3.6	22.1	76	58.2	20
male	64	36.8	0.8	38	93	55	17
male	55	41	2.1	38	86	48	16
female	54	41	1.7	44	94	50	19
male	60	41.6	0.8	44	104	60	20
male	38	42.9	-0.2	24.1	89.7	56.5	16
female	70	48.5	-1.1	22.1	79.9	57.8	14
